# Supplementary material for: Insights on the Pooled Prevalence and Global Distribution of Leptospirosis in Goats: Systematic Review and Meta-Analysis
Source: Microorganisms. 2024 Nov 22;12(12):2391. doi: 10.3390/microorganisms12122391 (PMC11676935; doi:10.3390/microorganisms12122391)
Supplement: Supplementary file 1 [file microorganisms-12-02391-s001.zip]

Archive with 2 entries (2 files):
- microorganisms-3288296-table-S1.pdf
- microorganisms-3288296-table-S2.pdf
